# Supplementary material for: A cardiac fibroblast-enriched micropeptide regulates inflammation in ischemia/reperfusion injury
Source: JCI Insight. 2025 Mar 20;10(9):e187848. doi: 10.1172/jci.insight.187848 (PMC12128956; doi:10.1172/jci.insight.187848)
Supplement: Supporting data values [file jciinsight-10-187848-s239.xlsx]

## Sheet: fig1
	Figure 1 C
	Lung	43.0183	41.2567	29.6402
	Kidney	8.31768	9.03575	9.00823
	Heart	8.79939	5.34675	5.74268
	Liver	10.3944	8.35291	3.11298
	Eye	5.07097	5.17173	5.06796
	Brain	1.41007	0.663803	0.926128
	Figure 1 D
	Lung	40.0858	48.448	44.9843
	Kidney	12.7501	11.5895	14.9595
	Heart	9.18591	8.68107	7.485
	Liver	5.63666	2.91162	5.9188
	Brain	1	1	1
	Figure 1 E
		Cardiomyocytes				Non-cardiomyocytes
	IAMP	23.316	19.0351	21.4554	21.0183	76.684	80.9649	78.5446	78.9817
	Postn	21.0405	14.8926	14.4971	10.7297	78.9595	85.1074	85.5029	89.2703
	Pecam	19.09	9.41753	16.2836	13.0962	80.91	90.5825	83.7164	86.9038
	Tnnt2	81.6248	84.5257	89.9595	85.8894	18.3752	15.4743	10.0405	14.1106
	Figure 1 F
	Fibroblasts c7	Smooth muscle cells c3	Endothelial cells c4	Endothelial cells c6	Cardiomyocytes c0	Cardiomyocytes c2	Cardiomyocytes c5	Cardiomyocytes c8	Cardiomyocytes c1
	130.3	45.7	34.8	25.8	2.6	1.9	1.4	1.4	1
	Figure 1 G
		NRC			NRF			NIH/3T3			HUVEC			EA.hy926			SMC			Raw 264.7
	Relative mRNA expression	1.10555	0.970267	0.924181	3.80602	3.58624	3.1947	15.9224	14.3632	14.5714	2.96469	2.89961	2.75384	0.015109	0.01952	0.009078	0.551494	0.491555	0.50852	0.017398	0.013738	0.006353

## Sheet: fig2
	Figure 2 A
		Scrambled				IAMP siR-1				IAMP siR-2
	Relative IAMP expression	0.846053	1.28209	0.976434	0.89542	0.136931	0.196887	0.156793	0.146611	0.085748	0.133713	0.080627	0.07411
	Figure 2 B
		Scrambled				IAMP siR-1				IAMP siR-2
	IAMP/GAPDH	0.756764	0.995762	0.89363	1.35384	0.33254	0.483769	0.423561	0.593964	0.394924	0.481293	0.619146	0.363903
	Figure 2 F
		Scrambled				IAMP siR-1				IAMP siR-2
	Cebpb	0.954739	1.03979	1.00511	1.00036	1.74147	1.68184	1.85078	1.87174	2.55313	1.95995	2.47961	1.97939
	Cxcl5	0.991713	1.00846	1.03691	0.962921	7.40148	6.75296	6.87207	7.12485	6.02961	4.53807	5.30779	4.96632
	Ccl7	1.00637	1.01636	1.0238	0.953471	3.78024	3.263	3.64745	3.49096	3.72884	3.04296	3.84609	3.45394
	Cxcl3	0.951662	1.19	1.07723	0.781108	5.28823	4.409	6.55485	4.88681	11.0181	7.32201	10.942	10.051
	Figure 2 G
		Scrambled			IAMP siR-1			IAMP siR-2
	Il6	0.91619	0.851876	1.23193	1.86446	1.61282	1.77202	4.62622	5.52441	5.36637
	S100a8	1.11597	0.813262	1.07077	1.73655	1.48674	1.71698	3.27208	5.088	4.62315
	Mmp3	0.830779	0.860261	1.30896	2.43971	2.41785	2.76224	3.01352	2.84044	3.11865
	Figure 2 H
		Scrambled						IAMP siR-1						IAMP siR-2
	IL-6	52.2479	48.2875	50.3596	48.8207	45.5642	58.0659	152.9	138.121	156.755	136.35	122.413	146.427	190.088	152.935	210.156	180.917	154.843	217.114
	S100A8	9.83361	9.47852	11.8154	10.5444	10.3412	11.3067	29.061	26.9818	25.7887	23.6145	22.478	27.0338	21.9104	20.6733	27.0338	26.411	24.7527	30.0504
	MMP3	42963.7	47950.1	63987.1	57397.4	56876.4	61134.6	106294	113587	127326	109600	102716	123712	121495	108894	140411	124640	113781	142316
	Figure 2 I
		Ad-GFP						Ad-IAMP
	Il6	0.870642	1.26965	0.949686	1.04466	0.96463	0.900733	0.501256	0.360298	0.463901	0.672436	0.466539	0.531867
	S100a8	1.03994	1.28573	1.11084	1.06989	0.789983	0.703616	0.410274	0.321028	0.403224	0.467834	0.511345	0.523346
	Mmp3	0.794429	1.23715	0.93241	1.17664	1.00183	0.857536	0.745809	0.757022	0.723519	0.923371	0.751391	0.766243
	Figure 2 J
		Ad-GFP				Ad-IAMP
	IL-6	2593.85	1760.07	1543.89	2517.53	923.631	634.695	729.796	1050.17
	S100A8	35.5141	31.3288	35.6506	31.1395	23.0474	18.5311	24.0043	27.5844
	MMP3	217973	205241	205095	237998	171916	156998	158968	188353
	Figure 2 K
		Scrambled			IAMP-siR			Scrambled+IL17			IAMP-siR+IL17
	Il6	0.949766	0.97102	1.07921	2.4924	2.45263	2.85024	7.9429	8.27204	7.6963	32.3705	31.4356	35.202
	S100a8	0.904652	1.10329	0.992059	1.43656	1.18996	1.2567	0.995768	0.803128	1.19053	2.58009	3.04967	2.78582
	Mmp3	1.00085	0.999875	0.999278	2.18213	2.00882	2.42926	1.53471	1.58238	1.45282	3.37992	3.35294	3.76988
	Figure 2 L
			Scrambled			IAMP siR
	IL6	Vehicle	9.86419	10.4291	9.92362	53.2883	49.1659	60.0992
		IL-17	258	200.459	218.588	1122.69	1044.62	1226.43
	S100A8	Vehicle	2.22231	1.97243	2.22231	6.94799	7.95895	7.65549
		IL-17	4.34464	4.94476	3.94486	8.35442	7.55091	8.35441
	MMP3	Vehicle	4443.91	3548.85	5111.15	10993.9	12848.7	13131.1
		IL-17	4467.65	5043.59	4702.64	17191.3	14282.7	17208.3
	Figure 2 M
		Scrambled						IAMP siR
	IAMP	0.910372	0.983044	1.32268	0.923678	1.02984	0.830392	0.268226	0.416152	0.354413	0.3293	0.340823	0.202858
	Il6	0.729473	0.949226	1.28445	1.16612	1.10862	0.762106	1.37726	1.81772	1.48702	1.04328	2.04867	1.19178
	Figure 2 N
		Scrambled						IAMP siR
	IL-6	2196.53	2029.17	2245.02	1942.49	2183.92	2218.01	3389.29	3595.73	3440.99	3022.52	2942.9	3276.83

## Sheet: fig3
	Relative IAMP expression	Figure 3 A left
		Sham				6				24				72
		1.01096	0.960268	1.02849	1.00029	1.2454	1.20549	1.17665	1.2695	1.08473	1.03259	1.01494	1.014	1.00552	0.97702	0.992784	1.00751
		Figure 3 A right
		Sham			0			0.5			1			1.5			3			6			12
		1.02608	1.00233	0.971588	0.965679	1.20537	1.31865	1.19402	1.01664	1.32999	1.08674	1.49522	1.18155	1.64569	1.25049	1.49532	1.59019	1.43608	1.73227	1.64585	1.71754	1.74304	1.27764	0.944544	1.25934
	Figure 3 B
		Sham	3	6	12	24
	Relative IAMP expression	1.00374	1.65133	1.39802	1.22508	0.409334
		0.842804	1.65828	1.78638	0.920004	0.520557
		1.05788	1.81542	2.77032	1.38147	0.920191
		1.56012	2.08669	2.12509	1.15488	0.814905
		1.38731	0.887881	3.33212	1.09817	0.754084
		1.25094		2.1869	1.88147	0.759942
		0.628985		2.32854	0.986002	0.870213
		1.33154				0.731085
		0.634478				0.570636
		0.302206
	Figure 3 C
	Correlation	IAMP	1.00374	0.842804	1.05788	1.56012	1.38731	1.25094	0.628985	1.33154	0.634478	0.302206	1.65133	1.65828	1.81542	2.08669	0.887881	1.39802	1.78638	2.77032	2.12509	3.33212	2.1869	2.32854	1.22508	0.920004	1.38147	1.15488	1.09817	1.88147	0.986002	0.409334	0.520557	0.920191	0.814905	0.754084	0.759942	0.870213	0.731085	0.570636
		il6	0.230299	0.477163	0.791817	7.9146	0.272579	0.037195	0.015741	0.161397	0.012583	0.086625	19.2735	13.4618	2.76173	0.993964	1.79336	50.3991	36.1357	32.5106	19.6719	21.4274	9.70105	15.0618	1.7687	4.31758	4.70828	2.86441	6.24096	5.26446	0.692896	0.700184	0.375703	0.392677	0.160473	1.00792	0.62438	0.235954	0.190778	0.22794
	Figure 3 D
	Relative IAMP expression	BMI≤32	0.272072	0.996384	0.288597	0.425831	0.712127	0.347541	0.953638	0.526449	0.287918	1.99666	2.3591	1.30805	1.73028	1.51483	0.586919	0.433182	0.530582	0.50893	0.464954	0.494576	0.401531	0.581896	0.215021	0.237224	0.671485	0.926678	0.32916	1.22124	1.83867	1.68469	2.07508	2.15342	1.2488	1.11958	1.79174	1.3686	1.94936	1.75324	1.04549	0.957531	0.922189	1.01444	0.754315
		BMI＞32	0.781379	0.995108	1.66566	1.68965	1.33533	0.672036	2.25533	1.54818	1.7231	1.68882	1.12278	1.56907	1.29483	1.25894	1.61254	1.55422	2.24326	1.69895	1.71338
	Figure 3 E
		Normal Diet										High-Fat Diet
	Body weight (g)	38.6	39.3	28.4	34.3	35.9	31	34.1	32.1	35.4	34.8	53.7	54.1	49.6	50.5	45.3	48.9	50.1	50.6	46.2	55.8	51.5	51.2	47.3	53.9	44.6	59.6	60.3	50.2	49.8
	Figure 3 F
		Normal Diet										High-Fat Diet
	IAMP	0.871287	0.680734	0.95346	0.589012	1.30532	0.996657	1.23579	0.804985	1.42015	1.14261	1.4265	1.22199	1.27841	1.34489	1.83303	1.50022	1.47998	1.24921	1.32819	1.7247	1.12278	1.56907	1.29483	1.25894	1.61254	1.55422	2.24326	1.69895	1.71338
	Il6	0.406406	1.72523	0.52319	0.398901	0.812092	0.846086	2.0919	1.43131	0.498337	1.26655	8.42109	4.20023	1.28042	1.81921	12.3011	7.80323	3.80825	5.59177	2.37032	3.56411	1.53154	9.77765	1.7949	1.20982	6.54193	3.24519	0.505736	2.0285	0.32572
	S100a8	0.83839	0.72917	0.524714	0.533149	1.48938	0.75388	1.25554	0.943748	2.25485	0.677178	2.92	6.46561	1.25991	0.995771	1.40828	2.31262	1.04492	2.2524	8.1538	3.56142	1.55744	1.91371	3.4159	1.22865	4.53216	1.29798	3.54052	3.81016	1.4605
	Mmp3	1.29006	0.912651	0.934732	0.535985	1.34868	1.08665	0.884281	0.584604	1.12224	1.30012	4.56316	3.4129	2.39155	2.95547	5.18313	7.508	2.58116	6.08913	5.78332	5.2163	1.96789	2.11339	4.35019	2.15469	4.59639	3.41498	4.99797	2.33438	2.53527
	Cxcl1	0.701975	0.855916	1.1898	0.66306	0.928828	1.12592	0.974551	0.860334	1.30472	1.39489	1.79092	0.97109	1.02585	0.947854	1.76267	1.2387	1.57134	1.3522	1.1725	1.55519	0.943121	1.01235	1.28669	0.989048	1.94335	1.30954	1.16836	1.05219	1.14987
	Il-1β	0.594321	0.64417	0.935929	0.410795	1.34754	1.3453	0.871484	0.385501	1.36714	2.09781	1.78312	4.52837	0.532827	0.914132	3.70258	2.27756	1.15673	1.67493	2.16824	4.70073	1.00307	1.27423	1.67606	1.14814	2.18945	1.49558	1.30561	1.92022	1.13745
	Figure 3 G
	Correlation	IAMP	1.34466	2.31047	1.35639	1.08871	2.08799	1.28534	1.18083	1.07049	1.43161	0.964191	1.24026	1.86522	2.18223	1.27147	1.52983	0.782259	1.37476	0.977118	0.639444	0.58565	1.38947	0.791729	1.32855	0.822087	1.27052	0.860816	1.43103	0.783085	0.73706
		il6	6.72016	6.72319	1.1501	1.24674	11.8624	5.65988	2.57233	4.05664	2.16292	1.68681	1.43224	9.83991	2.56092	1.0344	5.25419	1.38275	0.262385	0.987663	0.102911	0.231262	2.98117	0.367791	0.761707	0.432987	0.9131	1.2336	2.15409	0.23263	0.691664
	Figure 3 K
		Ctrl			KO
	Il6	0.973178	1.15568	0.871141	1.63871	1.58235	1.448
	S100a8	1.11225	0.986816	0.900934	1.19415	1.33451	1.3349
	Mmp3	1.07049	0.871969	1.05754	1.72567	1.3658	1.41676
	Figure 3 L
		Ctrl						KO
	IL-6	88.52	79.05	95.23	94.82	76.66	91.38	157.03	157.92	162.2	156.16	134.35	160.33
	S100A8	9.9351	8.81959	9.47852	9.83361	9.73214	10.0366	11.8663	11.9172	12.7321	12.2736	10.9508	10.4936
	MMP3	11880.3	11284.5	12166.7	11689.3	12538.9	12362.9	14321.6	14553.6	15044.3	14170.6	14422.5	13335.6
	Figure 3 M
		Ctrl						KO
	Body weight (g)	51	50.7	51.2	52.4	54.3	51.7	54.9	49.2	51.8	56.8	53.1	51.3
	Figure 3 N
		Ctrl						KO
	Il6	0.0473229	0.0732831	0.0426712	0.064295	0.115297	0.124419	0.171421	0.170946	0.470542	0.158969	2.03911	1.79767	2.19134
	S100a8	0.513122	0.327061	0.809405	0.269078	0.516532	0.896005	0.696267	0.675813	1.77596	0.908468	1.25924	0.541503	1.14275
	Mmp3	0.0158481	0.0203739	0.00253161	0.0129297	0.0116372	0.0165888	0.0357585	0.0263246	0.0851847	0.0250831	3.2873	1.45692	2.08343
	Il-1β	0.175589	0.505092	0.359577	0.219575	0.531919	0.368013	1.21657	1.51424	1.36065	0.328829	0.487911	0.477976	1.61382
	Cxcl1	0.0693234	0.0460493	0.074194	0.0301288	0.0462185	0.0394126	0.106898	0.0724988	0.172198	0.0713036	2.17589	1.79852	2.60269
	Figure 3 O
		Ctrl						KO
	IL-6	7.33746	8.97451	7.96803	9.12762	10.2062	9.72286	9.73487	10.5974	11.7813	10.6834	9.69886	10.6465

## Sheet: fig4
	Figure 4 B
		Ctrl_I/R					KO_I/R
	AAR/LV	52.9	56.7	46	46.7	63	49.2	55.9	58.7	63	55
	IF/AAR	58.8	57.1	59	41.1	29	78.4	64.5	67.4	68	64
	Figure 4 C
		Ctrl_I/R							KO_I/R
	TUNEL positive cells per field (%)	2.16	4.4719	6.03604	6.30072	8.21189	8.42338	8.59901	7.1434	9.02479	9.24767	9.77318	10.8985	18.4447	22.2787
	Figure 4 D
			Ctrl								KO
	FS	Sham	48.718	48.718	52.3809	51.3889	50	49.3671	50.6494		48.6487	50	47.8873	53.8462	51.2821	50.6494	53.0864
		I/R	24.2424	32.381	41.6667	32.0388	37.234	26.2136	33.3334	28.2828	19.6262	18.8525	14.6667	17.5438	7.75861	13.7931	10.4839	19.2308	22.2222	11.2903
	LVPW;d	Sham	0.771296	0.725926	0.771296	0.771296	0.771296	0.771296	0.725926		0.771296	0.680556	0.771296	0.816667	0.725926	0.771296	0.816667
		I/R	0.862037	0.862037	0.544444	0.635185	0.680556	0.816667	0.725926	0.952778	0.453704	0.635185	0.544444	0.680556	0.771296	0.635185	0.362963	0.771296	0.771296	0.317593
	LVID;d	Sham	3.53889	3.53889	3.81111	3.26667	3.44815	3.58426	3.49352		3.35741	3.26667	3.2213	3.53889	3.53889	3.49352	3.675
		I/R	4.49167	4.76389	3.81111	4.67315	4.26481	4.67315	4.49167	4.49167	4.85463	5.53519	6.80556	5.17222	5.26296	5.26296	5.62593	4.71852	4.49167	5.62593
	Figure 4 E
			Ctrl							KO
	Relative fibrotic area (%)	Sham	0.362	0.699	0.269	0.292	0.252	0.943		0.864	0.419	0.261	0.38	0.163	0.175
		I/R	4.973	4.442	4.46	5.066	4.872	5.501	4.896	4.978	4.916	5.229	7.898	9.107	6.263	6.647
	Figure 4 F
		Ctrl_Sham							KO-Sham							Ctrl_I/R								KO_I/R
	Col1a1	1.05136	0.920155	1.06505	0.942104	0.6653	0.930399	1.42564	0.897946	1.4866	1.16397	1.16147	0.858101	0.702263	1.29764	1.74793	2.01239	3.45249	5.72064	2.59322	3.69259	1.94602	4.86728	5.73139	5.84931	4.50721	3.79353	4.36069	4.34734	5.02626	5.11466
	Col3a1	1.29292	0.899155	1.25164	1.24922	0.550783	0.948331	0.807947	0.864569	1.6233	1.03266	1.06325	0.716294	0.587254	1.01566	2.60576	3.35385	5.69773	2.86812	2.42335	4.67643	4.62864	4.14543	9.56972	5.77819	4.53053	6.49212	5.0616	4.4981	5.12262	5.43213
	Acta2	0.743055	0.994772	0.793084	0.941256	0.44291	0.610343	2.47458	1.41528	2.09684	2.26534	2.7399	0.937085	0.563858	0.862637	2.49177	1.64441	1.5716	2.95531	2.5455	1.98962	1.4421	2.61997	4.58537	5.60573	5.91457	2.09122	1.95302	3.55267	3.01024	3.41836
	Figure 4 G
			Ctrl								KO
	Percentage of CD45+ cells (%)	Sham	2.75	3.38	4.07	3.77	3.48	3.06	3.27		4.07	2.94	2.59	3.44	3.92	2.87	3
		I/R	5.79	11.67	16.46	9.71	10.56	16.36	14.63	7.04	9.21	19.26	33.83	22.44	21.71	16.2	12.84
	Figure 4 H
			Ctrl							KO
	Il6	Sham	1.37792	0.917916	1.06505	0.639114				2.50059	0.202265	0.63938	0.206241
		I/R	11.9845	9.68994	11.5774	7.61438	10.8984	9.27594	11.6216	26.1489	15.6594	24.9239	15.6372	15.4509	20.7429	14.4663	17.0045
	Il-1β	Sham	0.497481	2.14162	0.77286	0.588036				0.970989	0.16586	0.369771	0.158128
		I/R	6.40614	5.79738	4.66307	2.87298	2.27295	3.15499	2.73985	11.2002	3.93201	5.43033	9.14036	4.50333	5.18621	4.99069	7.8372
	S100a8	Sham	0.61589	1.87524	0.15054	1.35833				0.414898	0.035095	0.216818	0.119251
		I/R	1.9717	2.06126	2.37189	3.19322	1.70692	1.23852	1.96616	3.78538	1.66915	4.69366	5.00357	1.88486	7.86609	2.20706	7.87056
	Cxcl1	Sham	0.508275	1.00154	0.681161	1.80902				1.43249	0.307543	1.07205	0.74385
		I/R	3.31297	2.78611	1.55198	0.744219	1.95106	2.15124	2.11392	4.33829	3.86847	6.85634	2.84361	2.70363	7.69796	2.81656	2.14585
	Figure 4 I
			Ctrl							KO
	IL-6	Sham	3.1906	3.89136	5.6606	6.16537				8.3586	2.57827	6.15457	4.28673	6.31695
		I/R	7.08163	29.3119	15.5427	8.47462	8.31869	15.1903	12.084	32.7985	13.1012	17.6993	14.7309	23.0957	28.499	35.1672

## Sheet: Fig5
	Figure 5 A
		Scrambled			IAMP-siR			Scrambled+PDTC			IAMP-siR+PDTC
	IAMP	1.34402	0.750187	0.905796	0.114234	0.151214	0.158441	0.526462	0.492953	0.524315	0.113949	0.0780635	0.105443
	Il6	1.2285	0.932002	0.8395	2.01959	1.95486	1.66298	0.31266	0.302794	0.343288	0.665999	0.640256	0.687895
	Mmp3	0.833876	1.39669	0.76943	1.84539	2.71394	2.64592	0.451083	0.401015	0.478292	1.17368	1.19213	1.09739
	Cxcl1	1.07868	1.09297	0.828345	1.21965	1.50134	1.48219	0.548332	0.651248	0.61867	1.71565	1.89076	1.43713
	Figure 5 E
		Scrambled				IAMP siR2				IAMP siR1
	Protein	1.16999	0.850157	0.979853		1.30337	1.58466	2.08241		1.32171	1.49889	1.52371
	RNA	0.935795	0.829264	1.08223	1.15271	1.29204	1.13572	1.35743	1.99022	0.969467	0.89839	1.11831	1.37408
	Figure 5 F
		Ad-GFP				Ad-FLAG-IAMP
	Protein	1.13261	0.943625	0.923766		0.701927	0.553333	0.671076
	RNA	0.94091	0.983912	1.04827	1.02691	0.906359	0.878895	1.0022	0.906805
	Figure 5 G
		Ctrl			KO
	Protein	0.903897	0.985476	1.11063	1.33016	1.42016	1.49948
	RNA	1.04941	0.952574	0.998019	1.10644	0.90917	0.853657

## Sheet: Fig6
	Figure 6 A
		Vehicle			0.5 mM NiCl2
	HIF-1α/TUBULIN	1.28018	0.729935	0.989884	2.62055	3.54699	2.31108
	Figure 6 B
		Vehicle			0.5mM NiCl2
	Il6	1.00294	0.978667	1.01839	3.6231	3.4644	3.27361
	S100a8	0.929092	1.02599	1.04492	1.37026	1.48678	1.19685
	Mmp3	0.975427	0.990749	1.03382	1.33379	1.29527	1.29188
	Figure 6 C
		Norm			Hypo
	HIF-1α/TUBULIN	0.671855	0.538271	1.78987	4.77877	4.55417	5.43366
	Figure 6 D
		Norm			Hypo
	Il6	1.12556	1.01888	0.855564	1.29704	2.01715	1.62112
	S100a8	0.812983	1.47616	0.710854	1.82583	1.6926	1.82176
	Mmp3	0.855366	1.25506	0.889573	1.68463	1.40161	1.51226
	Figure 6 E
		Scrambled			IAMP-siR1			IAMP-siR1+Hif-1α-siR			IAMP-siR2			IAMP-siR2+Hif-1α-siR
	Il6	0.995423	1.04251	1.07335	1.51025	1.29295	1.4805	0.90095	0.777111	0.83941	2.57374	1.94232	1.9677	0.84401	0.905926	0.946673
	S100a8	1.24738	1.06201	0.884645	1.66209	1.46711	2.15844	1.48419	1.2888	1.75807	3.24777	3.6787	2.3962	1.61645	1.96222	1.71138
	Mmp3	0.929423	1.04563	1.00452	1.4521	1.3717	1.57198	0.792334	0.782733	0.826509	1.21012	1.25891	1.07614	0.777567	0.692333	0.730633
	Figure 6 F
		Scrambled			IAMP-siR1			IAMP-siR1+Hif-1α-siR			IAMP-siR2			IAMP-siR2+Hif-1α-siR
	IL-6	932.928	833.74	911.914	1914.39	1899.91	2026.03	965.635	963.942	1004.08	3797.24	3369.23	3763.6	868.851	862.495	958.674
	MMP-3	94047.4	89489.7	100190	111009	106340	115149	89342.3	84063.7	94563.3	110699	108521	108219	85262.5	83871.4	90451.6
	Figure 6 G
		Scrambled				Hif-1α-siR				Hif-1α-siR+Ad-IAMP
	Hif-1α	1.16824	1.08916	1.02325	0.71935	0.0885314	0.0741424	0.10108	0.0810642	0.0920583	0.103558	0.0931011	0.120662
	Il6	0.964812	0.806139	1.06252	1.16653	0.516254	0.47466	0.446307	0.562569	0.427287	0.414271	0.561669	0.574179
	S100a8	0.915287	1.02232	1.0001	1.06239	0.767484	0.782133	0.792055	0.84373	0.748156	0.89933	0.823743	0.88477
	Mmp3	1.3286	1.18775	0.552954	0.930696	0.373863	0.345482	0.327228	0.313682	0.384119	0.36811	0.344337	0.392151
	Cxcl-1	0.849291	0.788248	1.15514	1.20732	0.373617	0.370636	0.344861	0.469362	0.329662	0.320436	0.465885	0.46282
	Figure 6 H
		Scrambled			Hif-1α-siR			Hif-1α-siR+Ad-IAMP
	IL-6	97140.1	119110	104280	62038.7	84738.9	78135.6	59221.9	52842.6	83558.3
	S100A8	349.595	355.94	199.713	111.788	123.906	132.021	183.569	146.985	182.173
	MMP3	629431	590973	509689	291185	319506	319506	362553	370237	327670

## Sheet: Fig7
	Figure 7 A
		Scrambled			IAMP-siR
	0	1	1	1	1	1	1
	15	0.916334	0.739294	0.887558	0.976191	0.96437	0.973828
	30	0.697001	0.527513	0.764753	0.921964	0.837522	0.82266
	45	0.432002	0.392978	0.493494	0.735573	0.706413	0.709295
	60	0.406137	0.378423	0.450692	0.76597	0.712718	0.629992
	75	0.277683	0.240952	0.323739	0.64664	0.652125	0.573448
	Figure 7 B
		Ctrl				KO
	0	1	1	1	1	1	1	1	1
	15	0.88168	0.725629	0.798852	0.850422	1.04201	0.935947	0.786626	0.933902
	30	0.621036	0.626073	0.521973	0.587977	0.891929	0.649489	0.623003	0.810632
	45	0.445824	0.453837	0.435614	0.354597	0.661622	0.495989	0.631957	0.668377
	60	0.397134	0.401154	0.393511	0.27783	0.748873	0.426984	0.611649	0.65727
	75	0.380706	0.315646	0.243401	0.214408	0.560169	0.38277	0.360754	0.509901
	Figure7 C
		Ad-GFP				Ad-FLAG-IAMP
	0	1	1	1	1	1	1	1	1
	15	0.674491	0.58261	0.703223	0.636726	0.66218	0.728159	0.472482	0.72605
	30	0.680133	0.67229	0.57479	0.61418	0.469981	0.57011	0.387589	0.537024
	45	0.503935	0.419379	0.560449	0.479682	0.432997	0.348602	0.34611	0.33217
	60	0.387009	0.327602	0.409212	0.450572	0.33601	0.240887	0.287942	0.275098
	Figure 7 H
		Hif-1α				Hif-1α+Hsp90
	12h	1.05203	1.19387	0.870021	0.884083	1.95677	1.53994	1.64667	1.65128
	24h	2.58515	2.23744	1.77626	1.92116	5.09281	4.3336	4.66971	3.66002
	48h	3.42526	2.95442	3.0149	2.48512	4.49421	3.35748	3.98363	3.94305
	Figure 7 I
	Hif-1α	+	+	+	+	+
	HA-Hsp90	-	+	+	+	+
	FLAG-IAMP	-	-	1X	2X	4X
	HIF-1α/TUBULIN	0.991087	1.37498	0.591073	0.396568	0.156506
		0.971255	1.37085	0.682905	0.489303	0.308694
		1.03766	1.14174	0.560606	0.395475	0.177552
	Figure 7 J
		Scrambled			IAMP-siR
	HIF-1α/HSP90	0.853315	0.875528	1.27116	1.86578	1.69209	1.70344
	Figure 7 K
		Ctrl				KO
	HIF-1α/HSP90	1.10302	0.937409	1.44878	0.510785	1.69803	2.41185	2.89208	2.59054
	Figure 7 L
		Scrambled			IAMP-siR			Scrambled+17-AAG			IAMP-siR+17-AAG
	IAMP	1.03933	0.959097	0.966373	0.148566	0.171085	0.104727	1.11696	1.34373	1.52207	0.099047	0.132717	0.136575
	Il6	1.03407	1.03191	0.934585	2.42184	2.41607	1.45426	0.165579	0.184028	0.187484	0.162237	0.165239	0.166662
	S100a8	0.739729	1.15915	0.818656	2.40213	2.75371	1.61244	1.22689	0.993417	1.26456	1.46216	1.80875	1.43213
	Mmp3	1.02016	0.87564	1.01266	1.3819	1.3783	1.17538	0.691236	0.903068	0.958481	0.84236	0.768158	0.845665
	Figure 7 M
		Scrambled			IAMP-siR			Scrambled+17-AAG			IAMP-siR+17-AAG
	IL-6	791.259	649.071	746.84	6622.65	6152.78	7271.31	123.077	131.962	156.237	670.512	679.39	674.211

## Sheet: Suppl Fig1
	Supplemental figure 1 D
	spleen	lung	bladder	subcutaneous fat pad	mammary gland	thymus	testis	stomach	genital fat pad	heart	ovary	kidney	colon	Large Intestine	small intestine	liver	duodenum	adrenal	placenta	cerebellum	frontal Lobe	cortex
	9.95	8.84	8.3	6.71	6.36	6.18	3.85	3.16	2.98	2.96	2.66	2.65	2.4	1.18	1.06	0.978	0.935	0.912	0.821	0.739	0.462	0.363

## Sheet: Suppl Fig2
	Supplemental figure 2 B
		Scrambled				IAMP-siR1				IAMP-siR2
	Gsta1	1.12378	0.992372	0.96188	0.921972	1.76977	1.79304	2.15982	1.78105	6.16748	6.54086	6.26678	6.02449
	Mgst1	0.981166	1.003	1.03564	0.980192	1.56846	1.81235	1.63105	1.55079	2.83287	2.36082	2.54219	2.54271
	Ugt1a2	0.977831	1.01958	0.974876	1.02771	1.19183	1.28946	1.33862	1.24184	2.43238	2.08168	2.28146	1.94595
	Ugt1a6a	1.02933	0.933334	1.02197	1.01537	1.24045	1.31352	1.16772	1.11648	2.39517	2.06899	2.12871	2.02847
	Ccna1	0.889803	1.34211	0.893975	0.874112	0.194906	0.694685	0.777292	0.516129	0.614843	0.388784	0.236407	0.273955
	Mcm2	0.947592	0.965247	1.0379	1.04927	0.455139	0.513148	0.457066	0.45656	0.384993	0.3282	0.341098	0.361783
	Plk1	1.01324	0.94959	1.04581	0.991353	0.372066	0.383742	0.415835	0.368058	0.265775	0.195935	0.239557	0.225849
	Wee1	0.921479	1.00986	1.01374	1.05492	0.558191	0.56675	0.651211	0.551254	0.467258	0.282535	0.349461	0.362771
	Gtse1	1.03419	0.922557	1.06798	0.975276	0.390225	0.408687	0.411956	0.427729	0.418435	0.306224	0.38299	0.382894
	Sesn1	0.852662	1.01594	1.171	0.960402	0.688343	0.569362	0.585973	0.579307	0.390983	0.287724	0.314611	0.326218
	Pten	0.908175	1.01874	1.04874	1.02434	0.58648	0.667588	0.611873	0.559467	0.289227	0.229623	0.271593	0.254694

## Sheet: Suppl Fig3
	Supplemental figure 3 A
		Scrambled			IAMP-siR1			IAMP-siR2			Scrambled+TGFβ			IAMP-siR1+TGFβ			IAMP-siR2+TGFβ
	Col1a1	0.943966	1.00732	1.04872	0.976529	0.941279	0.950601	1.01981	0.987687	0.95326	1.52164	1.47921	1.50626	1.34387	1.22506	1.27538	1.38584	1.46149	1.35796
	Ctgf	0.963363	1.03294	1.0037	1.03432	0.994367	1.01513	1.17637	0.994668	0.965336	2.87063	2.83205	2.94611	2.829	2.74164	2.67064	2.67323	3.13366	2.66344
	Postn	0.894449	1.06644	1.03911	0.736039	0.768175	0.725584	0.949492	0.846187	0.805236	1.69224	2.06073	2.16411	1.65077	1.56589	1.57057	1.78332	2.06627	1.75676

[truncated: 7 more sheets: Suppl Fig4, Suppl Fig5, Suppl Fig6, Suppl Fig7, Suppl Fig8, Suppl Fig9, Suppl Fig10]
